# Supplementary material for: A murine experimental model of the pulmonary thrombotic effect induced by the venom of the snake Bothrops lanceolatus
Source: PLoS Negl Trop Dis. 2024 Oct 2;18(10):e0012335. doi: 10.1371/journal.pntd.0012335 (PMC11472959; doi:10.1371/journal.pntd.0012335)
Supplement: S1 Table — (XLSX) [file pntd.0012335.s001.xlsx]

## Sheet: Juveniles
Supplementary Table S1: Proteomic profiling of JUVENILE Bothrops lanceolatus venom by bottom-up 'shotgun' analysis
Group	Accession	-10lgP	Cov (%)	#Pept.	#Uniq.	Avg. Mass	Family	Matching protein description	Supporting unique peptides	-10lgP	Mass	Length	ppm	m/z	z
1	A0A1S6K7T1	241.81	29	32	1	68317	MP	Snake venom metalloproteinase Bothrops atrox	K.MFYSNDDEHKGM(+15.99)VLPGTK.C	47.54	2083.93	18	0.5	695.652	3
2	A0A1L8D5X9	243.64	27	28	2	68047	MP	Snake venom metalloproteinase, Bothrops atrox	K.IIVQSTPSVTLDLFGNWR.K	37.82	2045.09	18	11.2	1023.57	2
									R.TC(+57.02)RNPC(+57.02)C(+57.02)DAATC(+57.02)K.L	68.35	1612.62	13	-0.1	538.548	3
3	A0A1L8D5X3	192.8	17	17	3	67503	MP	Snake venom metalloproteinase, Bothrops atrox	R.HDGNQC(+57.02)HC(+57.02)NAPSC(+57.02)V.M	42.29	1654.6	14	2.8	828.311	2
									R.HDGNQC(+57.02)HC(+57.02)NAPSC(+57.02).V	40.26	1555.54	13	1	778.776	2
									R.DLINVQSSS.S	34.5	961.472	9	1.8	481.744	2
4	A0A1L8D691	189.85	16	16	5	68031	MP	Snake venom metalloproteinase, Bothrops atrox	R.KEN(+.98)GVNIPC(+57.02)AEEDVKC(+57.02)GR.L	67.46	2074.94	18	0.2	519.743	4
									K.ENGVNIPC(+57.02)AEEDVKC(+57.02)GR.L	61.52	1945.86	17	0.6	649.628	3
									R.KENGVNIPC(+57.02)AEEDVK.C	64.48	1700.8	15	0.7	567.942	3
									K.ENGVNIPC(+57.02)AEEDVK.C	41.74	1572.71	14	1.3	787.363	2
									K.C(+57.02)EEGKVC(+57.02)SNR.K	45.61	1237.52	10	1.5	619.767	2
5	A0A6H0QSW2	194.77	14	16	1	68763	MP	MDC-5b, Crotalus atrox	C.NDNSPGQNNPC(+57.02)K.I	49.22	1343.55	12	0.3	672.784	2
6	A0A0K8RYQ8	174.99	13	13	1	53152	MP	Metalloproteinase (Type II) 3a, Crotalus horridus	K.YNGDSDKIRR.R	50.74	1222.61	10	0.5	612.31	2
7	A0A1L8D5Y9	178.69	19	15	1	46031	MP	BATXSVMPI5, Bothrops atrox	R.STGVIQDHSE.Q	38.45	1071.48	10	1.7	536.75	2
8	A0A1W7RJW4	171.13	16	12	1	46359	MP	Metalloproteinase (Type I) 6a, Agkistrodon c. contortrix	V.TQ(+.98)NWESDEPIKK.A	31.27	1474.69	12	2.4	492.573	3
9	A0A194ARP3	162.33	11	10	1	46049	MP	Metalloproteinase type I 1, Agkistrodon piscivorus	K.QNPQC(+57.02)ILNK.P	44.26	1113.56	9	0.9	557.788	2
10	A0A1L8D646	166.53	10	12	2	68490	MP	Snake venom metalloproteinase, Bothrops atrox	K.GGYYGYC(+57.02)R.V	41.47	994.397	8	-0.3	498.205	2
									G.GYYGYC(+57.02)R.V	33.64	937.375	7	1.7	469.696	2
11	A0A1L8D5Z3	126.98	16	8	1	55089	MP	BATXSVMPII4, Bothrops atrox	R.TDIVSRPVC(+57.02)GNELLEVGEEC(+57.02)DC(+57.02)GPPANC(+57.02)QNQC(+57.02)C(+57.02)DAATC(+57.02)K.L	60.82	4482.84	39	5.9	1121.72	4
12	E9JG74	110.15	5	4	2	68128	MP	Metalloproteinase, Echis coloratus	R.KEN(+.98)DVLIPC(+57.02)AQ(+.98)Q(+.98)DVKC(+57.02)GR.L	63.73	2131.99	18	-11.6	533.998	4
									R.KEN(+.98)DVLIPC(+57.02)AQ(+.98)Q(+.98)DVK.C	46.3	1758.83	15	-13.6	587.278	3
13	A0A6H0QV24	161.75	10	10	1	67747	MP	MDC-9, Crotalus scutulatus	K.N(+.98)SC(+57.02)FKN(+.98)NQK.G	43.27	1140.49	9	2.9	571.252	2
14	A0A6H0QSW3	155.42	13	9	1	53618	MP	MAD-3b, Crotalus atrox	L.INVQPAAPN(+.98)TLN(+.98)SFGEWR.K	35.25	2014.97	18	7.6	1008.5	2
15	A0A194ATJ5	162.26	13	10	1	54732	MP	Metalloproteinase type II 1, Sistrurus tergeminus	W.GSYEPIKK.A	32.17	920.497	8	-0.3	461.255	2
16	E9JGC2	36.54	3	1	1	56995	MP	Metalloproteinase (Frag.), Echis pyramidum leakeyi	HGRIQ(+.98)NDADSTAS.I	36.54	1371.6	13	0.3	686.808	2
17	A0A0M4MEY5	78.01	16	3	1	22907	MP	AAV1 protein (Frag.), Deinagkistrodon acutus	DVVSPPVC(+57.02)GNY.F	43.51	1205.54	11	2	603.778	2
18	A0A182C5W4	80.8	3	3	1	69622	MP	Metalloproteinase, Phalotris mertensi	C.GFKGAGTEC(+57.02)R.A	39.83	1081.5	10	0	541.756	2
19	B0VXU9	130.75	17	10	1	55816	MP	Metalloproteinase isoform 7 (Frag.), Sistrurus c. edwardsii	RIENDADSTAS.I	42.09	1177.52	11	0	589.768	2
20	A0A2H4Z2X4	112.39	7	5	1	69150	MP	DSAIP (Frag.), Daboia siamensis	P.SVC(+57.02)QNPC(+57.02)C(+57.02)N(+.98)AATC(+57.02)K.L	56.99	1669.63	14	7.7	835.83	2
21	A0A077LA53	103.16	20	3	1	19487	MP	Metalloprotease P-IIIc (Frag.), Protobothrops elegans	K.AC(+57.02)NSN(+.98)GQC(+57.02)VDVNR.A	59.96	1493.6	13	2.2	747.808	2
22	A0A0B8RNS9	88.82	4	3	3	76736	MP	Xaa-Pro aminopeptidase 2, Boiga irregularis	K.VVSLVPYAR.N	50.64	1002.59	9	1.1	502.301	2
									R.YLVWLEK.K	40.51	949.527	7	2.7	475.772	2
									K.AALFTDSR.Y	49.34	879.445	8	1.2	440.73	2
23	A0A2I7YS71	55.51	10	2	1	42317	SP	Serine endopeptidase, Crotalus molossus	K.RPVN(+.98)N(+.98)SAHIATLSLPSSPPSVGSVC(+57.02)R.I	37.76	2704.36	26	-12.1	902.45	3
24	A0A1L8D674	207.63	61	17	4	27876	SP	BATXSVSP6, Bothrops atrox	K.VYDYLPWIQSIIAGNTDATC(+57.02)PE	34.21	2525.18	22	4	1263.6	2
									K.VYDYLPWIQS.I	32.19	1282.62	10	7.9	642.324	2
									R.VMGWGSISSPK.V	57.67	1147.57	11	0.9	574.793	2
									R.TLC(+57.02)AGIMEGGK.S	60.55	1135.54	11	0.6	568.776	2
25	A0A194AQC5	142.26	23	8	3	27920	SP	Serine proteinase, Agkistrodon piscivorus	R.LDSPVNNSEHITPLSLPSSPPSVGSVC(+57.02)R.I	66.71	2945.46	28	1.6	982.827	3
									D.SPVNNSEHITPLSLPSSPPSVGSVC(+57.02)R.I	50.4	2717.34	26	3.8	906.792	3
									P.VNNSEHITPLSLPSSPPSVGSVC(+57.02)R.I	51.03	2533.26	24	4	845.431	3
26	A0A1L8D5T9	202.73	58	19	4	28044	SP	BATXSVSP20, Bothrops atrox	K.DTC(+57.02)WGDSGGPLIC(+57.02)NGELQGIVSWGAHPC(+57.02)GQPHNPGVYTK.V	37.63	4220.89	39	6.2	1056.24	4
									R.AAYPWQPVSSTTLC(+57.02)AGILQGGK.D	58.81	2304.16	22	8.5	1153.1	2
									K.KDDEVDKDIMLIK.L	45.6	1560.81	13	0	521.276	3
									K.VSDYTEWIK.S	53.15	1139.55	9	0.6	570.783	2
27	A0A1L8D5U3	138.87	28	5	2	28383	SP	BATXSVSP18, Bothrops atrox	K.DTC(+57.02)QGDSGGPLIC(+57.02)NGQFQGIVSWGGHPC(+57.02)AQPREPALYTK.V	28.89	4257.94	39	0.2	1065.49	4
									K.DTC(+57.02)QGDSGGPLIC(+57.02)NGQFQGIVSWGGHPC(+57.02)AQPR.E	59.45	3455.52	32	8	1152.86	3
28	A0A2I7YS18	191.73	18	10	1	28040	SP	Serine endopeptidase, Crotalus atrox	C.NIMGWGTISPTKETYPDVPHC(+57.02)ANINILDHAVC(+57.02)R.A	39.43	3778.8	33	1.7	945.709	4
29	A0A1L8D664	148.41	32	7	1	28264	SP	BATXSVSP16, Bothrops atrox	K.DTC(+57.02)QGDSGGPLIC(+57.02)NGELQGIVSWGAHPC(+57.02)GQPHNPGVYTK.V	33.76	4162.87	39	8	1041.73	4
30	A0A194APM6	83.96	19	3	2	29013	SP	Serine proteinase 10b, Agkistrodon piscivorus	L.IRLDSPVN(+.98)N(+.98)SAHIAPLSLPSSPPNVGSVC(+57.02)R.I	31.34	3155.6	30	-6.2	789.903	4
									I.RLDSPVN(+.98)NSAHIAPLSLPSSPPNVGSVC(+57.02)R.I	42.97	3041.54	29	1.7	761.392	4
31	A0A1L8D658	142.64	23	8	3	27754	SP	BATXSVSP12, Bothrops atrox	K.SLNQDEQTRNPK.E	51.87	1428.7	12	0.7	477.24	3
									K.KSLNQDEQTR.N	45.22	1217.6	10	1.6	609.808	2
									K.SLNQDEQTR.N	48.4	1089.51	9	1.1	545.76	2
32	A0A1Y0DIB4	131.43	22	4	1	28574	SP	Serine protease, Azemiops feae	K.ETYPDVPHC(+57.02)ANINIVDHAVC(+57.02)RA.L	52.07	2550.17	22	2.2	638.552	4
33	A0A194APX9	147.16	18	7	1	28254	SP	Serine proteinase 9a, Sistrurus miliarius barbouri	R.LDRPVGNSEHIAPLSLPSSPPSVGSVC(+57.02)R.I	35.42	2927.49	28	-6.6	976.832	3
34	A0A2I7YS78	140.7	19	6	1	28389	SP	Serine endopeptidase, Crotalus molossus	L.NIPVRN(+.98)SEHIAPLSLPSSPPSVGSVC(+57.02)R.V	43.55	2870.47	27	-6.7	957.824	3
35	A0A0K8RYP0	140.19	15	7	4	28470	SP	Serine proteinase 1, Crotalus horridus	K.IRNEDEQTRDPK.E	49.83	1499.73	12	-4.7	750.87	2
									K.KIRNEDEQTR.D	35.03	1287.65	10	-7.9	430.222	3
									K.IRNEDEQTRD.P	30.61	1274.59	10	-5.8	638.296	2
									K.IRNEDEQTR.D	38.74	1159.56	9	-8.1	580.782	2
36	A0A1L8D5V3	109.91	17	5	2	28000	SP	BATXSVSP14, Bothrops atrox	K.NILNEDEQTRDPK.E	44.84	1570.76	13	0.5	786.387	2
									K.SFAPGVYTK.V	56.91	968.497	9	0.7	485.256	2
37	A0A6B2F3F5	110.14	14	3	1	28352	SP	Peptidase S1 domain-containing prot., Bothriechis nigroviridis	R.LNRPVN(+.98)N(+.98)STHIAPLSLPSNPPSVGSVC(+57.02)R.I	69.37	2984.51	28	3.9	747.139	4
38	A0A1L8D5W4	140.94	28	7	3	28119	SP	BATXSVSP3, Bothrops atrox	R.LNRPVNDSPHIAPLSLPSNPPSVGSVC(+57.02)R.V	70.2	2979.53	28	2.5	745.893	4
									P.VN(+.98)DSPHIAPLSLPSNPPSVGSVC(+57.02)R.V	36.43	2500.24	24	9.2	626.072	4
									R.SVPNDDEEIRYPK.E	28.94	1560.74	13	0.8	781.379	2
39	A0A1L8D620	122.57	16	5	3	28653	SP	BATXSVSP1, Bothrops atrox	K.VFEYLPWIQS.I	30.71	1280.64	10	6.4	641.333	2
									R.FLAFLYPGR.F	58.99	1082.59	9	7.1	542.307	2
									K.LHEPALYTK.V	58.03	1070.58	9	2.9	536.297	2
40	A0A1L8D5U8	166.77	32	7	3	28487	SP	BATXSVSP7, Bothrops atrox	K.VNLPDVPHC(+57.02)ANINLLHYSVC(+57.02)R.A	79.88	2490.23	21	7.3	623.568	4
									R.FLALVYSDR.F	49.38	1082.58	9	0.7	542.296	2
									K.YFC(+57.02)PNKK.N	42.71	955.459	7	0.5	478.737	2
41	A0A2I7YS49	98.13	7	4	1	28252	SP	Serine endopeptidase, Crotalus lepidus	V.GEPALYTK.V	28.98	877.455	8	2.5	439.736	2
42	A0A182C5S1	56.89	5	2	1	28382	SP	Snake Venom Serine Proteinase, Phalotris mertensi	L.GLPSNPPSVGSVC(+57.02)R.V	36.86	1425.7	14	1.6	713.86	2
43	B3V4Z6	51.51	5	1	1	28705	SP	Thrombin-like protein DAV-WY, Deinagkistrodon acutus	L.VIGGN(+.98)EC(+57.02)NINEHR.F	51.51	1511.68	13	0.6	756.847	2
44	A0A1L8D668	76.69	12	3	1	28269	SP	BATXSVSP2, Bothrops atrox	R.IYLGIHTR.S	47.13	971.555	8	1.3	486.786	2
45	A0A2D1UXN7	166.47	34	8	1	14026	PLA2	Acidic myotoxic phospholipase A2 (Frag.), Bothrops asper	R.DNKDTYDIK.Y	59.33	1110.52	9	2.3	556.268	2
46	A0A194ARZ7	157.68	18	7	1	15678	PLA2	Phospholipase A2 2d, Sistrurus miliarius barbouri	K.QIC(+57.02)EC(+57.02)DRG.A	31.96	1036.41	8	0.7	519.211	2
47	A0A1L8D6C4	161.45	22	8	2	15489	PLA2	BATXPLA4, Bothrops atrox	K.DVVC(+57.02)GGDDPC(+57.02)KKQ.I	53.79	1476.63	13	1	739.325	2
									K.DVVC(+57.02)GGDDPC(+57.02)KK.Q	54.01	1348.58	12	1.8	675.296	2
48	A0A194APS0	152.2	22	6	2	15657	PLA2	Phospholipase A2 3c, Agkistrodon piscivorus	E.NGDVVC(+57.02)GGN(+.98)DPC(+57.02)KK.E	45.01	1519.64	14	1.1	760.828	2
									N.GDVVC(+57.02)GGN(+.98)DPC(+57.02)KK.E	49.57	1405.6	13	2.6	703.807	2
49	B0LSG0	135.95	14	5	1	15774	PLA2	Phospholipase A2, Sistrurus catenatus catenatus	C.KNQIC(+57.02)EC(+57.02)DR.V	41.13	1221.52	9	1.8	611.77	2
50	A0A2I7YS22	143.09	18	6	1	15774	PLA2	Secretory phospholipase A2, Crotalus lepidus	P.QDGTDRC(+57.02)C(+57.02)FVHDC(+57.02)C(+57.02)YGK.V	30.45	2176.82	17	2	726.615	3
51	A0A194AQ80	122.69	17	5	3	15962	PLA2	Phospholipase A2 1a, Agkistrodon contortrix contortrix	Q.DATDRC(+57.02)C(+57.02)FVHDC(+57.02)C(+57.02)YNK.V	53.18	2119.8	16	1.9	707.607	3
									R.C(+57.02)C(+57.02)FVHDC(+57.02)C(+57.02)YNK.V	58.77	1561.56	11	0.9	521.527	3
									F.VHDC(+57.02)C(+57.02)YNK.V	42.03	1094.43	8	0.9	548.221	2
52	A0A6J1VEN2	56.33	10	2	1	17337	PLA2	group 10 secretory phospholipase A2, Notechis scutatus	K.DQVDWC(+57.02)C(+57.02)FKHDC(+57.02)C(+57.02)YGK.A	33.5	2176.82	16	-0.2	1089.42	2
53	A0A0A1WCG3	45.5	5	1	1	15674	PLA2	Phospholipase A2 Group IIA d, Echis coloratus	R.AVC(+57.02)EC(+57.02)DR.V	45.5	908.348	7	1.6	455.182	2
54	A0A1L8D650	128.78	18	4	2	17048	CTL	BATXCTL27, Bothrops atrox	K.TC(+57.02)IGLEEDSGFRK.W	71.44	1510.71	13	0.6	504.577	3
									K.TC(+57.02)IGLEEDSGFR.K	57.45	1382.61	12	2.1	692.316	2
55	A0A1L8D678	126.02	37	6	1	17561	CTL	BATXCTL53, Bothrops atrox	K.WSDGSSVSYENVVER.T	49.52	1712.76	15	1.8	857.391	2
56	A0A1L8D638	130.62	48	7	4	18829	CTL	BATXCTL32, Bothrops atrox	G.AHFEC(+57.02)PSDWPSYDQYC(+57.02)YNFFQQK.M	44.99	3016.22	23	11.3	1006.43	3
									K.WSDGSC(+57.02)VC(+57.02)YENLVER.R	40.39	1872.78	15	6.8	937.402	2
									K.VYC(+57.02)GQQNAFIC(+57.02)K.S	58.96	1486.67	12	0.7	744.343	2
									R.EGFLTWR.K	40.91	907.455	7	0.4	454.735	2
57	A0A1L8D6F6	43.2	10	1	1	16466	CTL	BATXCTL24, Bothrops atrox	A.DC(+57.02)PPDWSSYEGSC(+57.02)YK.L	43.2	1849.69	15	1.7	925.855	2
58	A0A1L8D6C2	75.08	15	2	1	16961	CTL	BATXCTL3, Bothrops atrox	Q.NWADAEK.F	30.29	832.371	7	0.5	417.193	2
59	A0A1L8D6E6	111.84	24	4	1	18030	CTL	BATXCTL34, Bothrops atrox	R.AEGKEQQC(+57.02)SSYWNDGSR.I	62.27	2000.83	17	1.4	667.951	3
60	A0A1L8D644	76.11	21	2	1	17139	CTL	BATXCTL30, Bothrops atrox	V.NGGHLVSIESAGEAAFVAQLVAENK.D	54.77	2510.28	25	9.8	837.774	3
61	A0A1L8D6F1	118.97	14	2	2	17255	CTL	BATXCTL1, Bothrops atrox	R.VFQ(+.98)ELKTWDDAESFC(+57.02)QTQHRG.S	63.98	2582.15	21	3.2	861.727	3
									R.VFQ(+.98)ELKTWDDAESFC(+57.02)QTQHR.G	86.98	2525.13	20	4.8	842.721	3
62	A0A194ASP3	71.18	11	2	1	16920	CTL	C-type lectin 21, Sistrurus tergeminus	C.GEINPFVC(+57.02)K.A	34.67	1062.52	9	12.7	532.273	2
63	T1E6W0	71.76	11	2	1	18001	CTL	Lectin_alpha-CohLL-2, Crotalus oreganus helleri	K.QLKTWEDAERFC(+57.02)SEQAK.G	35.84	2124.99	17	-4.5	532.252	4
64	M9T7C0	31.36	5	1	1	18689	CTL	Lectin-Mor-1, Morelia spilota	F.INVWIGLR.D	31.36	969.576	8	0.9	485.796	2
65	A0A6B2F7N8	35.42	5	1	1	16778	CTL	C-type lectin domain-containing prot., Bothriechis nubestris	M.GLSNLWNK.C	35.42	930.492	8	0	466.253	2
66	A0A1L8D6C9	33	8	1	1	17357	CTL	BATXCTL21, Bothrops atrox	K.AWGEVSEC(+57.02)VGFR.T	33	1395.62	12	7.5	698.825	2
67	A0A6B7FRF2	207.31	18	16	4	57103	LAAO	Amine oxidase, Vipera ammodytes ammodytes	R.VGEVNKDPGLLN(+.98)YPVKPSEEGK.S	71.81	2369.21	22	2	790.746	3
									K.RVGEVNKDPGLLN(+.98)YPVKPSEEGK.S	70.32	2525.31	23	1.6	632.336	4
									E.VNKDPGLLN(+.98)YPVKPSEEGK.S	43.66	2084.08	19	2.1	522.028	4
									K.AVEELKR.T	36.63	843.481	7	0.9	422.748	2
68	A0A1L8D615	197.08	19	16	2	56661	LAAO	Amine oxidase, Bothrops atrox	K.IQQDVKEVTVTYQTSAK.E	56.39	1937.01	17	1.9	646.679	3
									K.EVTVTYQTSAK.E	50.32	1225.62	11	1.6	613.818	2
69	A0A1L8D6B7	189.27	20	14	5	91859	PDE	BATXPDE1, Bothrops atrox	R.IANALC(+57.02)SC(+57.02)SEDC(+57.02)LEKKDC(+57.02)C(+57.02)TDYK.S	50.84	2839.16	23	1.8	710.798	4
									K.IESEAHNLPYGRPQVLQNHSK.Y	40.27	2416.22	21	3.1	605.065	4
									R.IANALC(+57.02)SC(+57.02)SEDC(+57.02)LEKK.D	48.64	1896.84	16	2.2	949.428	2
									R.IANALC(+57.02)SC(+57.02)SEDC(+57.02)LEK.K	56.92	1768.74	15	1.2	885.38	2
									R.LNLNNEAK.I	41.87	914.482	8	1.9	458.249	2
70	A0A0F7Z2Q3	176.31	15	11	1	96373	PDE	Phosphodiesterase, Crotalus adamanteus	R.AGYLENWDSLM(+15.99)PNINK.L	40.27	1879.88	16	2.5	940.948	2
71	A0A1L8D608	124.56	18	4	4	27197	NGF	BATXNGF1, Bothrops atrox	R.HWNSYC(+57.02)TTTNTFVK.A	65.34	1757.78	14	1.1	879.9	2
									K.C(+57.02)RNPNPVPTGC(+57.02)R.G	48.09	1426.66	12	2.3	714.337	2
									R.IDTAC(+57.02)VC(+57.02)VISR.K	60.6	1292.62	11	1.5	647.319	2
									K.QYFFETK.C	50.66	961.455	7	0.7	481.735	2
72	A0A1L8D686	75.97	8	3	1	21902	BPP-NP	BATXBPP1, Bothrops atrox	R.DLRPDGK.Q	44.01	799.419	7	0.7	400.717	2
73	A0A6B2F6B8	76.14	5	3	1	20705	BPP-NP	Uncharacterized protein, Bothriechis nigroviridis	R.GSKAPAAPH.R	44.17	834.435	9	-1.9	418.224	2
74	A0A2H4N395	166.68	12	7	7	63875	PLB	Phospholipase B-like (Frag.), Bothrops moojeni	R.SLEDGTLYIIEQVPK.L	61.13	1703.9	15	4.9	852.961	2
									R.YNNYKEDPYAK.R	64.19	1403.64	11	1.9	702.827	2
									K.FTAYAISGPTVEK.G	67.9	1382.71	13	1.8	692.363	2
									R.RTPVPAGC(+57.02)YDSK.V	68.55	1349.64	12	1.8	675.828	2
									K.RNPC(+57.02)NTIC(+57.02)C(+57.02)R.Q	65.77	1349.58	10	2.7	675.797	2
									R.NPC(+57.02)NTIC(+57.02)C(+57.02)R.Q	49.39	1193.47	9	2.6	597.746	2
									K.TWAETFEK.Q	40.24	1010.47	8	0.2	506.243	2
75	M9NCD2	58.64	4	1	1	40415	GCY	Glutaminyl cyclase, Cerrophidion godmani	R.GVPILHLIPSPFPR.V	58.64	1541.91	14	1.4	514.977	3
76	A0A1W7REY4	35.77	2	1	1	58415	PDI	Protein disulfide-isomerase, Agkistrodon c. contortrix	R.EADDILNWLK.K	35.77	1215.61	10	6.1	608.818	2
* Group: 'Protein Groups" calculated by the Peaks X software, supported by at least 1 unique peptide

## Sheet: Adults
Supplementary Table S1: Proteomic profiling of ADULT Bothrops lanceolatus venom by bottom-up 'shotgun' analysis
Group	Accession	-10lgP	Cov (%)	#Pept.	#Uniq.	Avg. Mass	Family	Matching protein description	Supporting unique peptides	-10lgP	Mass	Length	ppm	m/z	z
1	A0A6H0QTZ2	237.35	28	34	2	68381	MP	MDC-4, Crotalus scutulatus	M.YEIVNTVNEIYR.Y	48.94	1511.76	12	3	756.89	2
									I.VNTVNEIYR.Y	45.33	1106.57	9	1.6	554.294	2
2	A0A1S6K7T1	244.63	30	39	1	68317	MP	Snake venom metalloproteinase, Bothrops atrox	K.MFYSNDDEHKGM(+15.99)VLPGTK.C	49.74	2083.93	18	0.5	695.652	3
3	A0A6B2F729	206.05	22	22	1	68435	MP	Uncharacterized protein, Bothriechis nubestris	R.KKHDN(+.98)AQLLTGIDFNGDTIGLAYVGSMC(+57.02)DPK.R	44.26	3378.62	31	-1	1127.21	3
4	A0A1L8D5X9	236.38	29	28	4	68047	MP	Snake venom metalloproteinase, Bothrops atrox	K.IIVQSTPSVTLDLFGNWRK.T	53.17	2173.19	19	8	725.409	3
									K.IIVQSTPSVTLDLFGNWR.K	55.51	2045.09	18	7.4	682.71	3
									R.TC(+57.02)RNPC(+57.02)C(+57.02)DAATC(+57.02)K.L	69.85	1612.62	13	0.6	538.548	3
									R.TC(+57.02)RNPC(+57.02)C(+57.02)DA.A	28.91	1152.41	9	0.4	577.213	2
5	A0A6H0QSW2	162.11	13	14	1	68763	MP	MDC-5b, Crotalus atrox	C.NDNSPGQNNPC(+57.02)K.I	46.63	1343.55	12	1.1	672.784	2
6	A0A1L8D691	160.93	13	14	4	68031	MP	Snake venom metalloproteinase, Bothrops atrox	R.KENGVNIPC(+57.02)AEEDVK.C	60.98	1700.8	15	1.2	567.943	3
									K.EN(+.98)GVNIPC(+57.02)AEEDVK.C	39.88	1573.69	14	1.1	787.855	2
									K.C(+57.02)EEGKVC(+57.02)SNR.K	45.71	1237.52	10	1.6	619.767
									V.NIPC(+57.02)AEEDVK.C	35.8	1173.53	10	2.1	587.775	2
7	A0A194ATJ1	136.3	12	11	1	53395	MP	Metalloproteinase type II 5a, Sistrurus tergeminus	K.YNGDSDKIRR.R	46.23	1222.61	10	1.2	612.311	2
8	A0A1L8D5W7	141.14	9	8	2	68352	MP	Snake venom metalloproteinase, Bothrops atrox	T.KIPC(+57.02)ASQ(+.98)DVK.C	35.54	1145.58	10	1.7	573.796	2
									K.IPC(+57.02)ASQ(+.98)DVK.C	55.96	1017.48	9	0.8	509.748	2
9	A0A1L8D5Y9	148.8	24	15	2	46031	MP	BATXSVMPI5, Bothrops atrox	R.STGVIQDHSE.Q	40.39	1071.48	10	1.7	536.75	2
									N.PQC(+57.02)ILNKR.L	32.64	1027.56	8	0.8	514.788	2
10	A0A194ARP3	126.44	13	9	1	46049	MP	Metalloproteinase type I 1, Agkistrodon piscivorus	K.QNPQC(+57.02)ILNK.P	41.92	1113.56	9	1.5	557.788	2
11	Q2QA03	109.34	10	6	1	53468	MP	Metalloproteinase P-II, Crotalus durissus durissus	N.VQPAAPDTLN(+.98)SFGEWR.E	27.16	1787.85	16	3.1	894.934	2
12	A0A1L8D646	135.39	12	11	2	68490	MP	Snake venom metalloproteinase, Bothrops atrox	K.GGYYGYC(+57.02)R.V	51.22	994.397	8	0.4	498.206	2
									G.GYYGYC(+57.02)R.V	40.85	937.375	7	0.4	469.695	2
13	E9JGC4	40.37	3	2	1	49052	MP	Metalloproteinase (Frag.), Echis pyramidum leakeyi	R.N(+.98)GKPC(+57.02)LQN.H	26.51	930.423	8	-0.8	466.218	2
14	A0A1L8D675	140.08	14	10	1	54595	MP	BATXSVMPII5, Bothrops atrox	M.SATVSDQPSSR.F	34.31	1133.53	11	0.4	567.773	2
15	A0A182C5W4	74.84	3	3	1	69622	MP	Metalloproteinase, Phalotris mertensi	C.GFKGAGTEC(+57.02)R.A	40.1	1081.5	10	0.9	541.756	2
16	E9JG87	36.05	2	1	1	70552	MP	Metalloproteinase, Echis coloratus	R.IYQ(+.98)IAN(+.98)ILN(+.98)EIYR.Y	36.05	1624.83	13	9.7	813.433	2
17	V5TBK6	87.11	4	3	1	68662	MP	Metalloproteinase H4-A, Vipera ammodytes ammodytes	P.GNC(+57.02)RNPC(+57.02)C(+57.02)N(+.98)ATTC(+57.02)K.L	56.12	1712.65	14	-1.1	571.89	3
18	E9JG74	86.28	4	3	1	68128	MP	Metalloproteinase, Echis coloratus	R.KEN(+.98)DVLIPC(+57.02)AQ(+.98)Q(+.98)DVK.C	49.39	1758.83	15	-13	587.278	3
19	A0A077LA53	103.81	17	3	1	19487	MP	Metalloprotease P-IIIc (Frag.), Protobothrops elegans	K.AC(+57.02)NSN(+.98)GQC(+57.02)VDVNR.A	56.03	1493.6	13	2.5	747.808	2
20	V5IWE4	101.79	9	6	1	53648	MP	Metalloprotease PIIa, Trimeresurus gracilis	A.N(+.98)C(+57.02)QNAC(+57.02)C(+57.02)DAATC(+57.02)K.L	26.85	1572.54	13	0.6	787.279	2
21	A0A2H4Z2Y9	81.42	6	3	1	54432	MP	DSAIP (Frag.), Daboia siamensis	P.SVC(+57.02)QNPC(+57.02)C(+57.02)N(+.98)AATC(+57.02)K.L	52.52	1669.63	14	9.4	557.556	3
22	A0A6H0QT28	139.57	22	12	1	53981	MP	MAD-5a, Crotalus atrox	R.ISHDNAQLLTAINFQENIIGRAYTGSM(+15.99)C(+57.02)DPR.K	28.1	3520.68	31	-0.4	881.178	4
23	A0A6J1UPV4	123.73	8	5	1	76681	MP	xaa-Pro aminopeptidase 2, Notechis scutatus	R.NLIDQSLLSQDQIQYINK.Y	37.05	2132.11	18	5	1067.07	2
24	A0A0B8RNS9	125.03	6	5	1	76736	MP	Xaa-Pro aminopeptidase 2, Boiga irregularis	K.AALFTDSR.Y	43.18	879.445	8	2.5	440.731	2
25	A0A6I9Z4H2	49.15	8	1	1	23954	MP	Dipeptidase, Thamnophis sirtalis	T.GLEDVSKYPDLIEELLR.R	49.15	1988.05	17	8.5	663.695	3
26	B3V4Z6	52.47	5	1	1	28705	SP	Thrombin-like protein DAV-WY, Deinagkistrodon acutus	L.VIGGN(+.98)EC(+57.02)NINEHR.F	52.47	1511.68	13	0.2	756.847	2
27	A0A194ATE3	99.68	12	3	1	28325	SP	Serine proteinase 8a, Sistrurus tergeminus	K.GDKDIMLIR.L	43.9	1059.57	9	0.8	530.795	2
28	A0A1L8D668	90.98	9	3	1	28269	SP	BATXSVSP2, Bothrops atrox	R.IYLGIHTR.S	49.77	971.555	8	1.3	486.786	2
29	A0A1W7RJX5	75.5	19	3	1	29102	SP	Serine proteinase 14a, Agkistrodon contortrix contortrix	R.LDSPVNNSAHIVPLSLPSSPPSVGSVC(+57.02)R.I	30.99	2885.47	28	5.5	962.836	3
30	A0A0K8RYP0	105.37	14	5	3	28470	SP	Serine proteinase 1, Crotalus horridus	K.IRNEDEQTRDPK.E	48.4	1499.73	12	-6.2	750.869	2
									K.KIRNEDEQTR.D	36.24	1287.65	10	-7.4	430.222	3
									K.IRNEDEQTR.D	38.62	1159.56	9	-9.4	580.781	2
31	A0A194ATG3	96.09	17	6	1	27748	SP	Serine proteinase 11a, Sistrurus tergeminus	R.LDSPVNNSTHIMPLSLPSSPPSVGSVC(+57.02)R.I	32.72	2947.45	28	-0.3	983.491	3
32	A0A1L8D674	190.8	61	17	4	27876	SP	BATXSVSP6, Bothrops atrox	K.VYDYLPWIQSIIAGNTDATC(+57.02)PE	36.85	2525.18	22	1.2	1263.6	2
									K.VYDYLPWIQS.I	34.35	1282.62	10	7.8	642.324	2
									R.VMGWGSISSPK.V	50.48	1147.57	11	-0.3	574.792	2
									R.TLC(+57.02)AGIMEGGK.S	56.52	1135.54	11	0.8	568.776	2
33	A0A194AQC5	147.85	22	9	3	27920	SP	Serine proteinase 20a, Agkistrodon piscivorus	R.LDSPVNNSEHITPLSLPSSPPSVGSVC(+57.02)R.I	65.46	2945.46	28	2.3	982.828	3
									D.SPVNNSEHITPLSLPSSPPSVGSVC(+57.02)R.I	47.64	2717.34	26	3.4	906.792	3
									P.VNNSEHITPLSLPSSPPSVGSVC(+57.02)R.I	52.14	2533.26	24	2.9	845.43	3
34	A0A1L8D5T9	183.78	53	18	4	28044	SP	BATXSVSP20, Bothrops atrox	K.DTC(+57.02)WGDSGGPLIC(+57.02)NGELQGIVSWGAHPC(+57.02)GQPHNPGVYTK.V	34.28	4220.89	39	11.3	1056.24	4
									R.AAYPWQPVSSTTLC(+57.02)AGILQGGK.D	54.78	2304.16	22	8.5	1153.1	2
									A.YPWQPVSSTTLC(+57.02)AGILQGGK.D	31.88	2162.08	20	2.9	1082.05	2
									K.VSDYTEWIK.S	55.27	1139.55	9	1.6	570.783	2
35	A0A1L8D658	187.67	42	17	6	27754	SP	BATXSVSP12, Bothrops atrox	K.KSLNQDEQTRNPK.E	52.93	1556.79	13	1.3	519.938	3
									K.SLNQDEQTRNPK.E	53.29	1428.7	12	0.8	715.356	2
									S.LNQDEQTRNPK.E	30.74	1341.66	11	0.9	671.84	2
									K.KSLNQDEQTR.N	48.32	1217.6	10	1.2	609.808	2
									K.SLNQDEQTR.N	46.12	1089.51	9	1.1	545.76	2
									S.LNQDEQTR.N	27.41	1002.47	8	0.1	502.244	2
36	A0A2I7YS95	177.82	23	11	2	28040	SP	Serine endopeptidase, Crotalus molossus	C.NIMGWGTISPTKETYPDVPHC(+57.02)ANINILDHAVC(+57.02)R.A	29.65	3778.8	33	0.8	945.708	4
									K.NNKEWDKDIMLIR.L	26.82	1673.86	13	12.7	419.477	4
37	A0A1L8D5W4	170.06	33	11	5	28119	SP	BATXSVSP3, Bothrops atrox	R.LNRPVNDSPHIAPLSLPSNPPSVGSVC(+57.02)R.V	70.87	2979.53	28	3.5	745.894	4
									L.NRPVNDSPHIAPLSLPSNPPSVGSVC(+57.02)R.V	48.88	2866.45	27	3.5	717.622	4
									P.VN(+.98)DSPHIAPLSLPSNPPSVGSVC(+57.02)R.V	26.6	2500.24	24	8.8	626.072	4
									R.SVPNDDEEIRYPK.E	56.34	1560.74	13	0.8	521.255	3
									R.LNRPVNDSPHIAPL.S	34.09	1541.83	14	2.4	514.952	3
38	A0A1L8D620	160.59	37	10	7	28653	SP	BATXSVSP1, Bothrops atrox	R.KFC(+57.02)AGVLQGGIDTC(+57.02)WADSGGPLIC(+57.02)NGQFQGIVPWR.T	36.21	3863.83	35	9	966.974	4
									R.SYIKDKDIMLIR.L	63.3	1493.83	12	0.7	498.95	3
									K.VFEYLPWIQS.I	34.93	1280.64	10	6.5	641.333	2
									N.GQFQGIVPWR.T	38.85	1186.62	10	1.9	594.321	2
									R.FLAFLYPGR.F	60.42	1082.59	9	6.9	542.307	2
									K.LHEPALYTK.V	53.56	1070.58	9	1.1	536.296	2
									Y.NGLPVTSR.K	26.92	842.461	8	-2.6	422.237	2
39	A0A1L8D5U8	171.45	30	9	3	28487	SP	BATXSVSP7, Bothrops atrox	K.VNLPDVPHC(+57.02)ANINLLHYSVC(+57.02)R.A	76.61	2490.23	21	0.8	623.564	4
									R.VMGWGTISASK.V	57.05	1135.57	11	1.1	568.793	2
									M.GWGTISASK.V	31.11	905.461	9	0.8	453.738	2
40	A0A194ARU6	101.24	8	4	1	29126	SP	Serine proteinase 5, Sistrurus miliarius barbouri	P.NKPALYTK.V	33.77	933.528	8	-2.6	467.77	2
41	A0A194APX9	131.54	18	6	1	28254	SP	Serine proteinase 9a, Sistrurus miliarius barbouri	R.LDRPVGNSEHIAPLSLPSSPPSVGSVC(+57.02)R.I	50.73	2927.49	28	-14.5	976.824	3
42	A0A194APM6	78.64	19	3	2	29013	SP	Serine proteinase 10b, Agkistrodon piscivorus	L.IRLDSPVN(+.98)N(+.98)SAHIAPLSLPSSPPNVGSVC(+57.02)R.I	30.92	3155.6	30	-5.6	789.904	4
									I.RLDSPVNN(+.98)SAHIAPLSLPSSPPNVGSVC(+57.02)R.I	46.33	3041.54	29	3	761.393	4
43	A0A6B2F3F5	119.65	14	4	1	28352	SP	Peptidase S1 domain-containing protein, Bothriechis nigroviridis	R.LN(+.98)RPVNN(+.98)STHIAPLSLPSNPPSVGSVC(+57.02)R.I	65.7	2984.51	28	3.8	747.139	4
44	A0A2I7YS49	94.45	7	4	1	28252	SP	Serine endopeptidase, Crotalus lepidus	V.GEPALYTK.V	33.64	877.455	8	1	439.735	2
45	A0A1Y0DIB4	114.35	22	4	1	28574	SP	Serine protease, Azemiops feae	K.ETYPDVPHC(+57.02)ANINIVDHAVC(+57.02)RA.L	51.24	2550.17	22	0.9	638.552	4
46	A0A2I7YS78	110.69	13	4	1	28389	SP	Serine endopeptidase, Crotalus molossus	L.N(+.98)IPVRNSEHIAPLSLPSSPPSVGSVC(+57.02)R.V	34.49	2870.47	27	-14.6	957.817	3
47	A0A2D1UXN7	180.55	47	13	2	14026	PLA2	Acidic myotoxic phospholipase A2 (Frag.), Bothrops asper	R.DNKDTYDIK.Y	54.04	1110.52	9	0.6	556.267	2
									N.KDTYDIK.Y	29.18	881.449	7	0.6	441.732	2
48	A0A1L8D6C4	175.53	32	14	2	15489	PLA2	BATXPLA4, Bothrops atrox	K.DVVC(+57.02)GGDDPC(+57.02)KKQ.I	47.1	1476.63	13	0.6	739.325	2
									K.DVVC(+57.02)GGDDPC(+57.02)KK.Q	51.34	1348.58	12	0.6	675.295	2
49	M1TFP9	168.88	42	13	1	15325	PLA2	Phospholipase A2, Bothrops neuwiedi	Y.SEDNGDIVC(+57.02)GGDDPC(+57.02)KK.Q	29.53	1864.76	17	1.1	622.593	3
50	A0A1W7RJX0	175.72	28	11	5	15552	PLA2	Phospholipase A2 4, Agkistrodon contortrix contortrix	V.ENGDVVC(+57.02)GGN(+.98)DPC(+57.02)KK.E	41.77	1648.68	15	0.9	550.568	3
									E.NGDVVC(+57.02)GGN(+.98)DPC(+57.02)KK.E	41.48	1519.64	14	1.4	760.828	2
									N.GDVVC(+57.02)GGN(+.98)DPC(+57.02)KK.E	51.47	1405.6	13	2.2	703.807	2
									E.NGDVVC(+57.02)GGN(+.98)DPC(+57.02)K.K	44.95	1391.54	13	0.5	696.78	2
									N.GDVVC(+57.02)GGN(+.98)DPC(+57.02)K.K	46.43	1277.5	12	1.3	639.759	2
51	B0LSG0	151.58	20	8	1	15774	PLA2	Phospholipase A2, Sistrurus catenatus catenatus	C.KNQIC(+57.02)EC(+57.02)DR.V	39.92	1221.52	9	1.4	611.77	2
52	J3S3V6	148.68	22	6	1	15521	PLA2	Phospholipase A2 6, Crotalus adamanteus	T.QIC(+57.02)EC(+57.02)DKAAQ(+.98)IC(+57.02)FR.D	40.32	1798.78	14	7	900.404	2
53	A0A194AQ80	132.95	17	6	3	15962	PLA2	Phospholipase A2 1a, Agkistrodon contortrix contortrix	Q.DATDRC(+57.02)C(+57.02)FVHDC(+57.02)C(+57.02)YNK.V	46.22	2119.8	16	-0.2	707.606	3
									R.C(+57.02)C(+57.02)FVHDC(+57.02)C(+57.02)YNK.V	63.88	1561.56	11	0.3	521.527	3
									F.VHDC(+57.02)C(+57.02)YNK.V	48.92	1094.43	8	1	548.221	2
54	Q2TU95	146.54	28	6	1	15609	PLA2	Phospholipase A2, Sistrurus tergeminus	K.LDTYTYSEEN(+.98)GEIIC(+57.02)GGDDPC(+57.02)K.K	27.51	2536.03	22	-7.5	1269.01	2
55	A0A0H3U1Z6	130.06	30	5	1	15356	PLA2	Phospholipase A2, Trimeresurus hageni	K.ATGC(+57.02)DPKTDVYTYSEENGDIIC(+57.02)GGDDPC(+57.02)KK.E	27.82	3364.42	30	2.1	1122.48	3
56	Q6A3A5	51.56	12	2	1	15375	PLA2	Ammodytin I2(C) variant, Vipera ammodytes meridionalis	R.AVC(+57.02)EC(+57.02)DR.V	35.22	908.348	7	1.2	455.182	2
57	A0A6J1VEN2	60.02	10	2	1	17337	PLA2	group 10 secretory phospholipase A2, Notechis scutatus	K.DQVDWC(+57.02)C(+57.02)FKHDC(+57.02)C(+57.02)YGK.A	27.54	2176.82	16	-0.1	726.615	3
58	A0A6G5ZVS8	49.33	9	2	1	10119	PLA2	Phospholipase A2 2 (Frag.), Vipera anatolica senliki	H.GHDC(+57.02)C(+57.02)YNK.V	31.09	1052.38	8	0.2	527.198	2
59	Q6A363	31.35	5	1	1	15353	PLA2	Ammodytoxin C variant, Vipera aspis aspis	N.RIC(+57.02)EC(+57.02)DR.A	31.35	1007.43	7	-0.4	504.721	2
60	A0A1L8D650	204.76	74	12	8	17048	CTL	BATXCTL27, Bothrops atrox	K.TC(+57.02)IGLEEDSGFRKWNNLYC(+57.02)EQQIPFVC(+57.02)EA	28.47	3562.6	29	9.1	1188.55	3
									K.KQPC(+57.02)SSEWSDGSSVSYENWIEAELK.T	34.74	2915.29	25	-8.1	972.763	3
									K.GGHLVSIESAGEAAFVAQLVAENKHSR.E	82.21	2776.43	27	-2	695.112	4
									R.KWN(+.98)NLYC(+57.02)EQQIPFVC(+57.02)EA	36.98	2198.98	17	6.3	1100.5	2
									R.KWNNLYC(+57.02)EQQIPFVC(+57.02)EA	45.11	2197.99	17	3	1100.01	2
									K.WNNLYC(+57.02)EQQIPFVC(+57.02)EA	34.61	2069.9	16	10.3	1035.97	2
									K.TC(+57.02)IGLEEDSGFR.K	62.51	1382.61	12	1.7	692.315	2
									K.WMNWADAER.F	48.05	1177.5	9	1.4	589.757	2
61	A0A1L8D644	113.69	16	2	1	17139	CTL	BATXCTL30, Bothrops atrox	V.NGGHLVSIESAGEAAFVAQLVAENK.D	64.67	2510.28	25	0.7	837.767	3
62	A0A1L8D678	129.9	35	6	2	17561	CTL	BATXCTL53, Bothrops atrox	K.WSDGSSVSYENVVER.T	58.46	1712.76	15	2.1	857.391	2
									R.DLYVWIGLR.V	50.35	1133.62	9	6.2	567.822	2
63	A0A1L8D6E6	148.07	27	6	3	18030	CTL	BATXCTL34, Bothrops atrox	R.AEGKEQQC(+57.02)SSYWNDGSR.I	71.09	2000.83	17	1	667.951	3
									K.EQQC(+57.02)SSYWNDGSR.I	59.79	1615.63	13	1.4	808.824	2
									K.FLQWNNTDC(+57.02)QAK.N	60.51	1523.68	12	1.4	762.85	2
64	A0A1L8D6F6	54.07	16	2	2	16466	CTL	BATXCTL24, Bothrops atrox	A.DC(+57.02)PPDWSSYEGSC(+57.02)YK.L	39.09	1849.69	15	3.6	925.857	2
									E.YVVC(+57.02)EFQA	29.96	1014.45	8	-0.1	508.231	2
65	A0A194ASP3	82.98	11	4	2	16920	CTL	C-type lectin 21, Sistrurus tergeminus	C.GEINPFVC(+57.02)K.A	34.55	1062.52	9	12	532.272	2
									G.EINPFVC(+57.02)K.A	33.15	1005.5	8	11.5	503.761	2
66	A0A1L8D619	79.95	17	4	1	18967	CTL	BATXCTL35, Bothrops atrox	D.MNWDDAER.F	26.61	1035.41	8	0.6	518.712	2
67	A0A1L8D640	125.04	25	4	1	17169	CTL	BATXCTL15, Bothrops atrox	K.TTDNQWWSR.D	48.73	1192.53	9	1.6	597.271	2
68	A0A1L8D6F1	129.15	14	3	3	17255	CTL	BATXCTL1, Bothrops atrox	R.VFQ(+.98)ELKTWDDAESFC(+57.02)QTQHRG.S	58.12	2582.15	21	1.9	861.726	3
									R.VFQ(+.98)ELKTWDDAESFC(+57.02)QTQHR.G	77.94	2525.13	20	2.5	842.719	3
									K.TWDDAESFC(+57.02)QTQHR.G	63.66	1779.73	14	0.1	890.871	2
69	A0A1L8D6H4	64.18	27	3	1	16804	CTL	BATXCTL4, Bothrops atrox	K.FC(+57.02)TQQQTGGHLVSFQSSEEADFVLK.L	27.06	2842.32	25	6.5	948.455	3
70	A0A194ARU4	60.5	9	2	1	18334	CTL	C-type lectin 5b, Agkistrodon piscivorus	E.FYVWIGLR.D	27.28	1052.58	8	-2.2	527.296	2
71	T2HPQ3	47.87	6	1	1	14697	CTL	C-type lectin factor IX/X binding prot. A subunit (Frag.), Protobothrops flavoviridis	K.SYVWIGLR.V	47.87	992.544	8	2.6	497.281	2
72	A0A6B7FRF2	227.58	25	26	8	57103	LAAO	Amine oxidase, Vipera ammodytes ammodytes	K.RVGEVNKDPGLLN(+.98)YPVKPSEEGK.S	60.75	2525.31	23	0.5	632.336	4
									R.VGEVNKDPGLLN(+.98)YPVKPSEEGK.S	71.37	2369.21	22	1	790.745	3
									R.VGEVNKDPGLLN(+.98)YPVKPSEE.G	34.16	2184.09	20	1.2	729.04	3
									E.VNKDPGLLN(+.98)YPVKPSEEGK.S	57.79	2084.08	19	1.5	695.701	3
									R.VGEVNKDPGLLN(+.98)YPVKPSE.E	42.41	2055.05	19	1.6	686.026	3
									N.KDPGLLN(+.98)YPVKPSEEGK.S	50.14	1870.97	17	2.3	468.75	4
									D.PGLLN(+.98)YPVKPSEEGK.S	46.97	1627.85	15	-0.8	543.622	3
									K.AVEELKR.T	35.6	843.481	7	0.5	422.748	2
73	A0A1L8D615	210.27	27	25	7	56661	LAAO	Amine oxidase, Bothrops atrox	K.IQQDVKEVTVTYQTSAK.E	50.73	1937.01	17	1.8	646.679	3
									K.TYRNEKEGWYANLGP.M	28.45	1796.85	15	0.2	599.957	3
									R.NEKEGWYANLGP.M	38.51	1376.64	12	0.4	689.326	2
									K.EVTVTYQTSAK.E	54.11	1225.62	11	2.2	613.818	2
									E.VTVTYQTSAK.E	30.51	1096.58	10	1.4	549.296	2
									V.TVTYQTSAK.E	36.26	997.508	9	0.5	499.762	2
									M.YQAIQEK.V	29.94	878.45	7	1.3	440.233	2
74	A0A1L8D6B7	221.72	32	21	5	91859	PDE	BATXPDE1, Bothrops atrox	K.DKRPDFYTLYIEEPDTTGHNYGPVSGEIIK.A	29.18	3453.67	30	0.2	864.426	4
									K.IESEAHNLPYGRPQVLQNHSK.Y	60.08	2416.22	21	2.5	605.065	4
									R.IANALC(+57.02)SC(+57.02)SEDC(+57.02)LEKK.D	62.48	1896.84	16	0.7	949.427	2
									R.IANALC(+57.02)SC(+57.02)SEDC(+57.02)LEK.K	67.34	1768.74	15	0.8	885.38	2
									R.LNLNNEAK.I	42.38	914.482	8	1.6	458.249	2
75	A0A6B2FCW7	208.42	22	17	1	96405	PDE	Uncharacterized protein, Bothriechis nubestris	M.ASGC(+57.02)SC(+57.02)DDKC(+57.02)TER.Q	55.5	1544.57	13	0.7	773.29	2
76	A0A1L8D608	129.56	18	4	4	27197	NGF	BATXNGF1, Bothrops atrox	R.HWNSYC(+57.02)TTTNTFVK.A	69.74	1757.78	14	0.1	879.899	2
									K.C(+57.02)RNPNPVPTGC(+57.02)R.G	58.08	1426.66	12	2.1	714.337	2
									R.IDTAC(+57.02)VC(+57.02)VISR.K	55.96	1292.62	11	0.9	647.319	2
									K.QYFFETK.C	48.47	961.455	7	0.4	481.735	2
77	A0A2H4N395	182.96	15	9	9	63875	PLB	Phospholipase B-like (Frag.), Bothrops moojeni	R.SLEDGTLYIIEQVPK.L	62.8	1703.9	15	8.4	852.963	2
									K.KVVPESLFAWER.V	49.47	1459.78	12	-0.2	487.601	3
									R.YNNYKEDPYAK.R	64.8	1403.64	11	0.8	702.826	2
									K.FTAYAISGPTVEK.G	63.57	1382.71	13	1.8	692.363	2
									R.RTPVPAGC(+57.02)YDSK.V	71.28	1349.64	12	0.9	675.828	2
									K.RNPC(+57.02)NTIC(+57.02)C(+57.02)R.Q	66.57	1349.58	10	0.4	675.795	2
									R.TPVPAGC(+57.02)YDSK.V	60.98	1193.54	11	3.9	597.779	2
									R.NPC(+57.02)NTIC(+57.02)C(+57.02)R.Q	50.73	1193.47	9	2.6	597.746	2
									K.TWAETFEK.Q	42.65	1010.47	8	1	506.243	2
78	M9NCR9	73.78	7	2	2	41199	GCY	Glutaminyl cyclase, Cerrophidion godmani	R.GVPILHLIPSPFPR.V	48.54	1541.91	14	1.2	514.977	3
									R.WSPSDSLYGSR.S	49.51	1253.57	11	0.1	627.791	2
79	A0A1L8D667	213.24	32	17	3	61015	Nucleotidase	Ecto-5'-nucleotidase, Bothrops atrox	K.YLGYLTVIFDDKGNVIK.S	63.42	1957.06	17	5.4	653.363	3
									K.HVNFPILSANIRPK.G	72.22	1604.91	14	1.1	535.98	3
									K.VVYDLSQKPGSR.V	69.29	1347.71	12	-0.7	450.245	3
80	A0A1L8D651	62.43	12	2	1	16334	VEGF	BATXVEGF2, Bothrops atrox	Y.SHSVC(+57.02)QTR.E	29.73	973.44	8	-0.3	487.727	2
81	A0A1L8D5U5	68.42	18	2	1	16419	VEGF	BATXVEGF4, Bothrops atrox	R.C(+57.02)GGC(+57.02)C(+57.02)NDESLEC(+57.02)TATEK.R	41.71	1989.72	17	2.3	995.868	2
82	A0A1L8D603	76.14	6	2	2	52550	Hyal	Hyaluronidase, Bothrops atrox	R.DLHPELSEDEIKR.L	57.53	1579.78	13	1	527.602	3
83	A0A481S725	53.33	4	1	1	37367	PLI	Phospholipase A2 inhibitor, Bothrops moojeni	R.NLPQLHTLDLSR.N	53.33	1405.77	12	2.3	469.598	3
* Group: 'Protein Groups" calculated by the Peaks X software, supported by at least 1 unique peptide
