# Supplementary material for: A murine experimental model of the pulmonary thrombotic effect induced by the venom of the snake Bothrops lanceolatus
Source: PLoS Negl Trop Dis. 2024 Oct 2;18(10):e0012335. doi: 10.1371/journal.pntd.0012335 (PMC11472959; doi:10.1371/journal.pntd.0012335)
Supplement: S2 Table — (XLSX) [file pntd.0012335.s002.xlsx]

## Sheet: Control  
ROTEM
Parameter	Control_1	Control_2	Control_3	Control_4
EXTEM CT	77	41	68	73
EXTEM CFT	83	40	62	123
EXTEM A5	39	53	43	32
EXTEM A10	47	61	50	40
EXTEM A20	52	66	55	47
INTEM CT	201	175	235	166
INTEM CFT	56	59	76	122
INTEM A5	41	49	42	35
INTEM A10	47	58	50	43
INTEM A20	53	64	55	50
FIBTEM CT	73	62	75	84
FIBTEM CFT	∞	47	∞	131
FIBTEM A5	17	26	16	25
FIBTEM A10	18	28	17	27
FIBTEM A20	20	29	19	29
Clotting Test
Parameter	Control_1	Control_2	Control_3	Control_4
PT	<10	<10	<10	<10
% PT	100	100	100	100
PTT	29.1	30.9	32.5	<20
Fibrinogen	160	152	182	155

## Sheet: B. lanceolatus juvenil i.v 1h 
ROTEM
Parameter	Juvenil 20 µg_1	Juvenil 20 µg_2	Juvenil 20 µg_3	Juvenil 20 µg_4
EXTEM CT	106	332	175	91
EXTEM CFT	631	∞	905	724
EXTEM A5	11	9	10	11
EXTEM A10	20	13	16	18
EXTEM A20	27	19	22	24
INTEM CT	288	244	327	244
INTEM CFT	285	810	1028	810
INTEM A5	21	11	10	11
INTEM A10	28	17	16	17
INTEM A20	33	24	21	24
FIBTEM CT	202	233	118	233
FIBTEM CFT	∞	∞	∞	∞
FIBTEM A5	4	4	5	4
FIBTEM A10	5	5	6	5
FIBTEM A20	6	6	7	6
Clotting Test
Parameter	Juvenil 20 µg_1	Juvenil 20 µg_2	Juvenil 20 µg_3	Juvenil 20 µg_4
PT	<10	<10	<10	<10
% PT	100	100	100	100
PTT	29.8	27.7	33.3	41.9
Fibrinogen	84	116	146	114

## Sheet: B. lanceolatus adult i.v 1h
ROTEM
Parameter	Adult 20 µg_1	Adult 20 µg_2	Adult 20 µg_3	Adult 20 µg_4
EXTEM CT	110	89	123	118
EXTEM CFT	196	153	261	227
EXTEM A5	25	30	22	24
EXTEM A10	33	38	29	33
EXTEM A20	39	45	34	40
INTEM CT	270	285	222	252
INTEM CFT	193	145	199	219
INTEM A5	27	31	25	24
INTEM A10	34	39	32	32
INTEM A20	39	45	37	38
FIBTEM CT	313	136	119	126
FIBTEM CFT	∞	∞	∞	∞
FIBTEM A5	3	6	5	5
FIBTEM A10	4	8	6	6
FIBTEM A20	4	10	8	7
Clotting Test
Parameter	Adult 20 µg_1	Adult 20 µg_2	Adult 20 µg_3	Adult 20 µg_4
PT	10.2	<10	<10	<10
% PT	100	100	100	100
PTT	39.8	21.5	31.9	27.3
Fibrinogen	80	91	91	94

## Sheet: B. lanceolatus juv i.p 4h
ROTEM
Parameter	Juvenil 70 µg_1	Juvenil 70 µg_2	Juvenil 70 µg_3	Juvenil 70 µg_4
EXTEM CT	63	64	72	68
EXTEM CFT	41	98	166	56
EXTEM A5	49	32	27	46
EXTEM A10	55	38	34	54
EXTEM A20	61	43	40	59
INTEM CT	166	182	187	162
INTEM CFT	75	159	113	118
INTEM A5	48	28	31	38
INTEM A10	56	36	38	48
INTEM A20	62	42	43	53
FIBTEM CT	67	64	84	92
FIBTEM CFT	524	∞	∞	∞
FIBTEM A5	19	16	12	15
FIBTEM A10	20	17	13	17
FIBTEM A20	22	18	14	19
Clotting Test
Parameter	Juvenil 70 µg_1	Juvenil 70 µg_2	Juvenil 70 µg_3
PT	<10	<10	<10
% PT	100	100	100
PTT	<20	<20	<20
Fibrinogen	144	124	108

## Sheet: B. lanceolatus adult i.p 4h
ROTEM
Parameter	Adult 70 µg_1	Adult 70 µg_2	Adult 70 µg_3	Adult 70 µg_4
EXTEM CT	70	59	70	87
EXTEM CFT	105	89	188	94
EXTEM A5	30	40	25	37
EXTEM A10	36	50	31	45
EXTEM A20	41	58	37	50
INTEM CT	165	217	193	239
INTEM CFT	86	227	108	128
INTEM A5	33	24	32	34
INTEM A10	40	33	38	44
INTEM A20	45	42	43	51
FIBTEM CT	62	70	67	92
FIBTEM CFT	222	∞	∞	∞
FIBTEM A5	21	14	12	14
FIBTEM A10	23	15	13	15
FIBTEM A20	25	17	14	17
Clotting Test
Parameter	Adult 70 µg_1	Adult 70 µg_2	Adult 70 µg_3	Adult 70 µg_4
PT	<10	<10	<10	<10
% PT	100	100	100	100
PTT	31	--	33	39
Fibrinogen	159	148	120	127

## Sheet: Platelets
		Control
		ID	PTL per mL x 10-3
		Control_1	873
		Control_2	1127
		Control_3	931
		Control_4	960
		Control_5	888
		Control_6	724
		Control_7	808
		B. lanceolatus Juvenil 70 ug_i.p _4h
		ID	PTL per mL x 10-3
		Juvenil 70 µg_1	222
		Juvenil 70 µg_2	143
		Juvenil 70 µg_3	119
		Juvenil 70 µg_4	135
		Juvenil 70 µg_5	80
		Juvenil 70 µg_6	240
		Juvenil 70 µg_7	87
		Juvenil 70 µg_8	170
		Juvenil 70 µg_9	103
		Juvenil 70 µg_10	988
		Juvenil 70 µg_11	127
		B. lanceolatus 70 ug ip 4h
		ID	PTL per mL x 10-3
		Adult 70 µg_1	222
		Adult 70 µg_2	143
		Adult 70 µg_3	119
		Adult 70 µg_4	135
